# Supplementary material for: The HIF-1α antisense long non-coding RNA drives a positive feedback loop of HIF-1α mediated transactivation and glycolysis
Source: Nat Commun. 2021 Feb 26;12:1341. doi: 10.1038/s41467-021-21535-3 (PMC7910558; doi:10.1038/s41467-021-21535-3)
Supplement: Supplementary file 3 — Source data [file 41467_2021_21535_MOESM3_ESM.xlsx]

## Sheet: fig1a
0h	experiment1	experiment2	experiment3	0.5h	experiment1	experiment2	experiment3	1h	experiment1	experiment2	experiment3	2h	experiment1	experiment2	experiment3
GLUT1	5.52915e-05	6.8587e-05	0.00011098		6.83553e-05	7.51021e-05	9.39421e-05		0.00010803	4.95934e-05	9.51454e-05		8.29618e-05	0.000117032	0.000114582
HK2	0.00020038	0.000255137	0.000184421		0.000357493	0.000248019	0.000176884		0.000202719	0.000705911	0.000285314		0.000476579	0.000592627	0.000431645
LDHA	0.000771049	0.00146193	0.00129963		0.00125689	0.00149837	0.00163917		0.00147294	0.00161232	0.00203352		0.00243175	0.00292466	0.00328188
PDK1	0.00119289	0.00108488	0.000939933		0.000982072	0.00127203	0.00134154		0.00145829	0.00102232	0.00152109		0.00203056	0.00241321	0.00274504
4h	experiment1	experiment2	experiment3	8h	experiment1	experiment2	experiment3	16h	experiment1	experiment2	experiment3	32h	experiment1	experiment2	experiment3
GLUT1	0.000138291	0.00015327	0.000188391		0.000372343	0.00046029	0.000479219		0.000653947	0.000713033	0.000785194		0.0012213	0.00117533	0.00127309
HK2	0.000704078	0.000785003	0.000635015		0.00115317	0.000697949	0.000896769		0.00181912	0.00243072	0.00200931		0.00323191	0.00387148	0.00307217
LDHA	0.00454042	0.00506707	0.00492039		0.00653811	0.00749275	0.00731364		0.00997811	0.00977831	0.00870101		0.0150149	0.015558	0.0159783
PDK1	0.00474531	0.00395943	0.00481106		0.00999696	0.00951869	0.00893989		0.01084	0.0127586	0.011804		0.0165731	0.0177486	0.0160928
48h	experiment1	experiment2	experiment3	64h	experiment1	experiment2	experiment3	96h	experiment1	experiment2	experiment3
GLUT1	0.00193183	0.00257263	0.00227282		0.00277919	0.00157749	0.00273418		0.00223774	0.00280704	0.00216851
HK2	0.00476913	0.00532783	0.00500415		0.0047479	0.00523615	0.00542613		0.00459699	0.00531927	0.00529241
LDHA	0.0283793	0.0283337	0.0289585		0.0316883	0.0308697	0.0322358		0.0305059	0.0313272	0.0306279
PDK1	0.0313753	0.0312968	0.0300761		0.0286351	0.0288229	0.026051		0.0285088	0.0271098	0.0274258
Fig. 1a

## Sheet: Fig1b
			231H	231N	76H	76N
	TCONS_00010991		9.20979	2.16666	8.09959	0.64047
	TCONS_00010984		9.13678	3.69656	8.17169	0.729527
	TCONS_00010404		9.90284	4.02944	7.93938	0.824893
	TCONS_00010403		8.4621	3.50066	7.21607	0.579615
	ENST00000563924		6.46819	2.14152	6.84541	0.504032
	TCONS_00010405		8.69754	2.09804	6.6789	0.602949
	TCONS_00010987		9.78235	4.73068	9.03527	2.96285
	ENST00000275521		11.5911	5.80393	11.6921	5.70368
	ENST00000511918		9.33648	4.02085	8.24753	2.40828
	TCONS_00010992		9.31614	2.52887	8.42165	2.59169
	lnc-ARRDC3-1:6		10.7056	4.48286	8.42497	2.77327
	ENST00000554254.1		9.3182	4.96649	10.9833	5.33528
	ENST00000554566		11.0376	5.3781	6.27474	0.737532
	TCONS_00010989		7.9361	3.80245	6.57617	1.13263
	ENST00000513626.1		8.19517	2.41816	6.33923	0.945162
	ENST00000392668		9.29534	3.2946	5.59765	0.539105
	ENST00000376752		8.43769	1.93262	5.4394	0.529132
	ENST00000389131		10.8715	6.41358	8.76427	4.04482
	ENST00000264344		9.42534	2.60823	8.90125	4.27489
	ENST00000519278		12.8258	7.85043	13.0538	8.59972
	ENST00000552926.1		9.85071	1.351	4.92344	0.538416
	ENST00000425503.1		6.11905	1.02825	4.76829	0.512559
	ENST00000265022		4.88621	0.946726	4.73209	0.479769
	TCONS_00006136		7.81641	0.95283	4.73181	0.510357
	ENST00000466229		6.78112	1.00691	4.97527	0.788496
	ENST00000367427		6.83566	2.6911	6.28555	2.10227
	ENST00000356661		9.30937	2.0273	4.75477	0.572152
	ENST00000524327		8.01097	1.6122	4.85492	0.847341
	ENST00000368799		6.01502	2.04858	4.64951	0.653742
	uc.453		6.66598	2.25822	5.69343	1.69861
	ASO3939		6.42405	1.67203	4.93259	0.945127
	ENST00000514876.1		8.09395	1.62982	4.82393	0.863498
	ENST00000392653		5.79605	1.3393	4.42429	0.475708
	ENST00000520078.1		6.22397	2.27843	5.01494	1.07069
	uc002ulj.		7.90671	1.15026	4.88753	0.967032

## Sheet: Fig1c
		1609T	1531T	16120T	1504T	1609P	1531P	16120P	1504P
	C2CD4A	4.19471	3.36998	6.5697	3.72092	2.66405	2.17018	1.84447	2.24875
	ENST00000337604	11.83	11.7651	11.94	11.827	9.04679	7.69871	8.24568	10.7511
	ENST00000368396	12.3393	12.4421	12.6506	12.7553	9.84098	9.37774	9.71271	11.4525
	ENST00000554254.1	7.00977	6.21082	5.85644	9.09022	4.92299	4.99442	3.83495	5.19854
	ENST00000509833.1	3.39116	3.19934	3.16616	7.02666	2.0878	2.00966	1.85788	2.63349
	ENST00000335585	3.67455	2.94164	3.97765	6.31528	1.62691	1.74354	1.71479	4.8922
	ENST00000533107	4.55605	2.88263	2.58672	6.921	2.08451	1.66936	1.33	5.39592
	ENST00000344029	8.93746	6.69029	7.79329	4.67999	7.5332	5.44977	6.10139	2.83386
	ENST00000327741	3.35894	3.23193	2.88013	2.54873	1.73297	1.98676	1.84669	1.06371
	ENST00000506121.3	6.61949	5.69408	6.84702	7.2664	4.0592	4.34337	4.22792	5.65521
	XR_241122.1	3.58998	2.98762	3.3999	3.65489	1.295	1.63285	1.32905	2.62416
	LIT2112	11.9918	12.1434	11.9423	13.3756	10.1789	10.7865	10.8669	11.915
	TCONS_00014555	7.28665	6.18936	7.08733	7.77191	4.64795	4.82376	4.81821	6.44345
	NR_046371	5.56543	7.71588	5.72293	4.80884	2.75374	6.30444	3.92067	3.23886
	ENST00000569545	13.0099	13.0928	12.7553	14.7813	11.2012	11.663	11.7305	13.0867
	ENST00000550908	5.39738	3.43328	3.3221	4.49092	3.43129	1.9608	2.31948	3.45096
	ENST00000338660	10.9238	10.3788	10.0004	7.4271	8.8171	8.85518	8.85859	6.22779
	ENST00000443994.1	3.90586	4.48411	3.27385	6.32109	2.76796	2.92003	2.06937	4.56956
	ENST00000359193	6.64692	5.10972	6.352	5.85115	2.93002	3.53376	4.26861	4.14825
	uc010ope.1	7.60384	8.68135	7.02807	4.563	6.3533	7.09881	5.62783	2.99215
	ASO3618	5.33513	4.95223	4.04422	10.3393	3.9563	3.32141	2.95447	7.55681
	ENST00000403136	11.4891	10.5544	10.9642	9.12419	9.16445	8.90347	8.45472	7.57653
	ENST00000430586.1	6.48432	5.05543	4.87384	5.43332	4.4038	3.34755	2.9867	3.93392
	ENST00000232375	4.20606	4.82173	4.29233	9.7982	2.4986	3.02261	3.20401	4.2745
	ENST00000368636	9.5346	10.3643	9.55675	12.4516	8.04725	8.54937	8.4951	9.63525
	ENST00000607985.1	4.88779	4.94069	4.44396	7.47402	3.83523	3.09011	3.40437	5.66017
	ENST00000303225	6.97463	6.31057	5.55377	8.03666	3.89679	4.33526	3.77868	6.51379
	ENST00000442815.1	6.12222	5.7997	5.91252	7.50921	3.90261	3.52982	3.56395	6.03863
	ENST00000338379	4.95577	4.22277	3.44761	5.58037	1.45245	1.81855	2.36208	3.93832
	ENST00000422485	7.25233	5.16021	2.95978	7.24677	3.34418	2.71179	1.58383	5.23401
	ENST00000471548	4.22115	3.66009	4.66461	3.00323	1.29033	1.1605	2.0936	0.948356
	ENST00000544553.1	5.92471	5.15296	4.1534	9.16816	2.07798	2.41825	2.49234	7.70651
	TCONS_00024547	4.79888	4.13555	2.99232	4.59082	1.40693	1.3991	1.96012	3.29377
	TCONS_00028965	5.99026	6.72505	4.28814	3.94566	3.1964	3.93288	2.3566	2.42285
	TCONS_00029720	6.41714	5.69082	4.2157	9.56378	2.52876	2.8041	3.00544	8.17552
	ENST00000622592	6.12831	7.36858	4.91449	3.38547	3.56932	3.97171	3.32739	1.95945
	ENST00000617161	5.54823	6.1868	4.3206	12.5352	3.14808	2.68449	2.6356	6.54956
	ENST00000518413	4.06228	7.84265	3.65943	3.59792	2.48382	4.09053	2.52749	1.84332
	ENST00000526090	6.73135	6.94241	6.06682	5.77797	4.89898	2.87621	4.32586	4.42194
	ENST00000337604	11.83	11.7651	11.94	11.827	9.04679	7.69871	8.24568	10.7511
	ENST00000610560	6.2611	8.34557	5.54365	5.233	3.68478	3.84528	4.12354	4.08666
	ENST00000588981	10.454	8.00575	4.12946	10.4174	4.1736	2.60558	3.10493	8.66567
	ENST00000427043	10.8836	10.8023	6.97764	8.83804	4.01004	4.06734	4.34785	4.25501

## Sheet: Fig1d
Fig 1d		MCF-7				MBA-MD-231
O2 concentrition	experiment1	experiment2	experiment3		experiment1	experiment2	experiment3
0	15.1803	15.9738	16.2858		18.3026	19.4467	19.9043
0.002	12.0854	12.9765	13.3384		16.1822	14.5147	16.1899
0.01	6.66332	6.71968	8.29311		8.84282	9.25791	8.4282
0.03	4.91473	5.5774	4.94153		6.08742	6.6108	6.86125
0.05	2.06302	2.21163	1.6966		3.09947	3.32718	2.98611
0.21	1	1.02813	0.988513		1	0.985412	1.01146

## Sheet: Fig1e and f
				nucleus				cytoplasm
		Fig.1e	experiment1	experiment2	experiment3		experiment1	experiment2	experiment3
		normoxia	8.18694e-05	9.83746e-05	7.33718e-05		0.000147433	0.000124143	0.000114804
		hypoxia	0.00307103	0.00352338	0.00362475		0.00110317	0.00121514	0.00145035
				nucleus				cytoplasm
		Fig.1f	experiment1	experiment2	experiment3		experiment1	experiment2	experiment3
		normoxia	0.000343149	0.000541618	0.000479272		0.000933529	0.000882648	0.000488412
		hypoxia	0.0061381	0.00695874	0.00652322		0.00286725	0.00333932	0.00300781

## Sheet: Fig1g-j
1g		CTL				LNA1				LNA2
GLUT1	experiment1	experiment2	experiment3		experiment1	experiment2	experiment3		experiment1	experiment2	experiment3
0h	0.000798313	0.000776584	0.000775412		0.000553894	0.000911244	0.000701274		0.00059694	0.000792342	0.00068983
0.5h	0.000997853	0.000755473	0.000621292		0.000697848	0.000751239	0.000729946		0.000640605	0.000798928	0.000714496
1h	0.000803469	0.000876989	0.000846974		0.000773373	0.000888174	0.000759184		0.000731583	0.000879984	0.0007294
2h	0.000918483	0.000928463	0.000957536		0.000932566	0.000947553	0.000795633		0.000877943	0.000931401	0.000917584
4h	0.00155605	0.00162265	0.00162103		0.000912224	0.00122214	0.00126907		0.000913785	0.00133099	0.00117173
8h	0.00207113	0.00230326	0.00213643		0.000921994	0.000876053	0.000881942		0.000928933	0.000876849	0.000901337
16h	0.00296648	0.00310445	0.00314999		0.000981026	0.000826384	0.000805102		0.00092041	0.000684285	0.000836695
32h	0.00490116	0.00472537	0.00454046		0.000871316	0.000697901	0.0007318		0.000883007	0.000574092	0.000654513
48h	0.00825549	0.00836083	0.00830075		0.000748538	0.00069567	0.000626187		0.000608893	0.000675778	0.000860083
64h	0.00879385	0.0085482	0.00865912		0.000629685	0.0007078	0.000828463		0.00034583	0.000879256	0.000546389
96h	0.00814763	0.00832195	0.00811838		0.000613738	0.000637032	0.000663304		0.000816385	0.000470674	0.000509282
1h
HK2	experiment1	experiment2	experiment3		experiment1	experiment2	experiment3		experiment1	experiment2	experiment3
0h	0.000210188	0.000206271	0.000239879		0.000300452	0.000109649	0.000194434		0.000177286	0.00012819	0.000202637
0.5h	0.00038691	0.000127069	0.000238873		0.000185637	0.000222809	0.000288327		0.000287591	0.000176585	0.000211964
1h	0.000395142	0.000395784	0.000368692		0.000236029	0.000250945	0.000267602		0.000219604	0.000235483	0.000369639
2h	0.000481503	0.000465376	0.000449177		0.000392225	0.000420947	0.000279504		0.000305829	0.000252754	0.000386141
4h	0.000716219	0.000653725	0.000790301		0.000579261	0.000610183	0.000574583		0.000457825	0.000544492	0.000653481
8h	0.00128423	0.00104478	0.00115018		0.000600684	0.000555114	0.000569801		0.0005186	0.000586102	0.000508551
16h	0.00200907	0.00212216	0.00219384		0.000413239	0.000424021	0.000583001		0.000359171	0.000520052	0.000404512
32h	0.00358085	0.00364535	0.0038492		0.000272847	0.000516649	0.000315282		0.00027274	0.000166363	0.000535742
48h	0.00571857	0.00583301	0.00565091		0.000454873	0.0002787	0.000386729		0.000145482	0.000323608	0.000444028
64h	0.00555548	0.00525544	0.00539547		0.000350712	0.000171017	0.0002015		0.000595813	1.09172e-05	7.76005e-05
96h	0.00590933	0.00572266	0.00586824		0.000363728	0.000276143	0.000437731		0.000273604	0.000530633	0.000236834
1i
LDHA	experiment1	experiment2	experiment3		experiment1	experiment2	experiment3		experiment1	experiment2	experiment3
0h	0.00313701	0.00502864	0.00436706		0.00361912	0.00518054	0.00402494		0.00478347	0.0032975	0.00450798
0.5h	0.00554918	0.00462843	0.00376881		0.00456999	0.0048938	0.00578599		0.0042792	0.00481161	0.00563111
1h	0.00691856	0.00586712	0.00433291		0.00591801	0.00639508	0.00549664		0.00667336	0.00487421	0.00611165
2h	0.0062152	0.0066135	0.0078096		0.00756091	0.0062537	0.0056883		0.00745814	0.00489735	0.00656911
4h	0.00691407	0.00980523	0.00680861		0.00537611	0.00489438	0.00413007		0.00422746	0.00499827	0.00579534
8h	0.00967141	0.00950852	0.00800251		0.00632398	0.00628655	0.00601184		0.00546811	0.0057004	0.00711241
16h	0.0174471	0.0147225	0.015523		0.00700902	0.00609304	0.00547904		0.00655264	0.00489463	0.00637495
32h	0.031169	0.0279756	0.0294065		0.00665332	0.00578941	0.00501434		0.00503678	0.0050669	0.00531155
48h	0.0395758	0.0401416	0.0413931		0.00451901	0.00632241	0.00517483		0.00379298	0.00687298	0.00458084
64h	0.0440663	0.0415929	0.0448498		0.00906582	0.00355561	0.00384931		0.00272357	0.00711171	0.00520457
96h	0.0399542	0.0444795	0.0403746		0.00411198	0.00603346	0.00307613		0.00329449	0.00491483	0.00708269
1j
PDK1	experiment1	experiment2	experiment3		experiment1	experiment2	experiment3		experiment1	experiment2	experiment3
0h	0.000806584	0.000545675	0.000664799		0.0005055	0.000618472	0.000691153		0.000853218	0.000463503	0.000521415
0.5h	0.000741603	0.000835081	0.000663033		0.000631866	0.000887755	0.000566684		0.000814041	0.000433765	0.000623527
1h	0.000876659	0.000998737	0.000624825		0.0006952	0.000728511	0.000744251		0.000765302	0.000714575	0.000571987
2h	0.00114267	0.0015913	0.00145482		0.000766959	0.000861134	0.00107963		0.000850706	0.000896707	0.000874461
4h	0.00237229	0.00190669	0.00263648		0.00159561	0.00174173	0.00157305		0.0014828	0.0017076	0.00205841
8h	0.00336897	0.00347988	0.00360884		0.000923546	0.000940933	0.00100483		0.000573042	0.00117564	0.000998736
16h	0.00542263	0.00507244	0.00504511		0.000939193	0.000775781	0.000786068		0.000550591	0.000770961	0.00108757
32h	0.00657788	0.00658691	0.00687658		0.000762025	0.000600339	0.000711027		0.000445148	0.000697493	0.000896641
48h	0.00735161	0.0075754	0.00785041		0.000628463	0.000678752	0.000584514		0.000427252	0.000785463	0.000642342
64h	0.00742001	0.00748201	0.00709112		0.00061857	0.000599114	0.000641109		0.00064311	0.000672941	0.000658002
96h	0.0069152	0.00714425	0.00726843		0.000637489	0.000623363	0.000602398		0.000423204	0.000646033	0.000656011

## Sheet: Fig1k
	0h	GLUT1	HKII	LDHA	PDK1
	experiment1	2.83794	2.13606	3.21749	2.98403
	experiment2	3.44173	2.14607	3.53137	2.46862
	experiment3	2.95678	1.68215	3.07162	2.30564
							Fig.1k
	4h
	experiment1	3.62313	2.86255	3.83085	2.61994
	experiment2	2.93865	2.57632	2.87957	2.53008
	experiment3	3.54618	1.43545	3.88362	3.3875
	8h
	experiment1	4.8493	3.32215	4.79824	3.9287
	experiment2	3.31136	2.55296	4.17319	3.62463
	experiment3	3.66745	2.62402	3.54815	2.80365
	16h
	experiment1	3.75904	3.27116	4.49217	4.12087
	experiment2	3.84747	2.37458	4.96036	3.79306
	experiment3	4.88315	3.03725	4.38751	3.16555
	32h
	experiment1	4.55555	2.79036	4.39563	3.92617
	experiment2	3.54832	3.48786	4.17048	4.06403
	experiment3	4.49568	2.34734	5.01075	3.12854
	48h
	experiment1	4.00781	3.26532	4.31482	3.28005
	experiment2	4.04865	3.09351	4.80719	4.49264
	experiment3	4.69423	2.31735	4.77306	3.37255
	64h
	experiment1	3.7583	2.41097	4.47594	3.35013
	experiment2	3.96964	3.31066	4.45498	4.41915
	experiment3	5.08846	2.74275	5.09783	3.35799

## Sheet: Fig1l
							0h	GLUT1	HKII	LDHA	PDK1
							experiment1	3.19646	2.24781	4.50195	1.02516
							experiment2	2.85542	2.15409	4.39583	2.50915		Fig.1l
							experiment3	3.48455	0.962332	3.02275	2.72397
							4h
							experiment1	3.43171	1.84873	6.25807	4.42427
							experiment2	3.10674	4.81626	3.19875	2.47521
							experiment3	5.30235	1.70833	6.83712	3.45023
							8h
							experiment1	8.71005	5.89872	14.2855	7.55281
							experiment2	12.2037	6.27099	11.0226	6.88351
							experiment3	9.66917	9.22957	10.9134	9.42061
							16h
							experiment1	19.5786	14.5443	20.5335	12.9522
							experiment2	17.0643	11.5945	26.9477	12.8309
							experiment3	20.8468	13.0694	27.3189	16.1549
							32h
							experiment1	41.1825	30.2272	54.2599	29.1056
							experiment2	38.3858	34.8926	46.4347	34.5592
							experiment3	41.0016	28.3354	47.0741	36.7225
							48h
							experiment1	45.5691	39.0493	53.1803	40.8174
							experiment2	50.9858	33.179	51.2424	42.8148
							experiment3	44.7601	40.3365	60.6282	37.3131
							64h
							experiment1	44.3709	37.6146	53.8774	43.2916
							experiment2	51.4966	34.1496	59.5695	43.1184
							experiment3	46.0935	41.0796	53.5816	36.4427

## Sheet: Fig 2bcf
Fig2a
			Fig2b		NEAT1				HIFAL
				experiment1	experiment2	experiment3		experiment1	experiment2	experiment3
			IgG	1	0.980361	1.00894	0.751213	1.04112	1.3311	1.3311
			anti-Pkm2	0.671303	1.28342	1.30571	13.7523	13.9525	14.9297	14.9297
			Fig2c		NEAT1				HIFAL
				experiment1	experiment2	experiment3		experiment1	experiment2	experiment3
			IgG	1	0.967013	1.02836	0.734405	1.00416	1.10122	1.10122
			anti-PHD3	1.15151	1.28816	0.821333	10.5495	10.9641	10.1344	10.1344
	Fig.2d
	Fig.2e
			Fig2f
					WT				null
				experiment1	experiment2	experiment3		experiment1	experiment2	experiment3
			HIFAL	0.00346147	0.00415822	0.00407382		5.8384e-05	2.98903e-05	7.89339e-05
	Fig.2f
Fig.2g

## Sheet: Fig2h-q
Fig.2h
										Fig.2i			Fig.2j
Fig.2l				Fig.2m
										Fig.2n				Fig.2p
Fig.2q

[truncated: 21 more sheets: Fig3cdjk, Fig4a f, Fig5a-e, Fig5f-m, Fig6a-h, Fig6i, Fig6j, Fig6l, Fig6m, Fig7a and b and d, Fig7e-g, Fig7h and i, Figs1, Figs2, Figs3, Figs3lm, Figs4, Figs6, Figs7a-d, Figs7e …]
